# Supplementary material for: Impact of Dominant Species Shift in Herbaceous Vegetation Beneath Sand-Fixing Plantations on Soil Microbial Communities Involved in Organic P Mineralization and Inorganic P Solubilization
Source: Plants (Basel). 2026 Jul 15;15(14):2175. doi: 10.3390/plants15142175 (PMC13417422; doi:10.3390/plants15142175)
Supplement: Supplementary file 1 [file plants-15-02175-s001.zip]

Archive with 2 entries (2 files):
- Table S1 The relative abunance of dominant phoD.pdf
- Table S2 Domiant soil phoD-harboring species.pdf
